# Supplementary material for: Spiropyran/Merocyanine Amphiphile in Various Solvents: A Joint Experimental–Theoretical Approach to Photophysical Properties and Self-Assembly
Source: Int J Mol Sci. 2022 Sep 29;23(19):11535. doi: 10.3390/ijms231911535 (PMC9569490; doi:10.3390/ijms231911535)
Supplement: Supplementary file 1 [file ijms-23-11535-s001.zip]

Archive with 1 entries (1 files):
- ijms-1906462-supplementary.pdf
